# Supplementary material for: Comparison of ARIMA and LSTM in Forecasting the Incidence of HFMD Combined and Uncombined with Exogenous Meteorological Variables in Ningbo, China
Source: Int J Environ Res Public Health. 2021 Jun 7;18(11):6174. doi: 10.3390/ijerph18116174 (PMC8201362; doi:10.3390/ijerph18116174)
Supplement: Supplementary file 1 [file ijerph-18-06174-s001.zip]

Archive with 1 entries (1 files):
- ijerph-1206138-supplementary.pdf
